# Supplementary material for: Transcriptomics and Epigenomics in head and neck cancer: available repositories and molecular signatures
Source: Cancers Head Neck. 2020 Jan 21;5:2. doi: 10.1186/s41199-020-0047-y (PMC6971871; doi:10.1186/s41199-020-0047-y)
Supplement: Supplementary file 1 — Additional file 1. Supplementary Table [file 41199_2020_47_MOESM1_ESM.zip]

Archive with 2 entries (2 files):
- References of Supplementary Table A1.docx
- Supplementary Table A1.xlsx
