# Supplementary material for: Transcriptomics and Epigenomics in head and neck cancer: available repositories and molecular signatures
Source: Cancers Head Neck. 2020 Jan 21;5:2. doi: 10.1186/s41199-020-0047-y (PMC6971871; doi:10.1186/s41199-020-0047-y)
Supplement: Supplementary file 1 — Additional file 1. Supplementary Table [file 41199_2020_47_MOESM1_ESM.zip › Supplementary Table A1.xlsx]

## Sheet: mRNA
Names	number of features	Experiment type	Feature type analyzed	Prognostic/predictive signature	site specific	Dataset	Validation	Reference	Year	DOI	Note
HPV status associated subtypes	4 subtypes	transcriptomics	mRNA	Biology	HPV status	GSE65858	Yes, TCGA	Wichmann, 2015	2015	10.1002/ijc.29649	biology HPV status correlated; endpoint: overall survival
Six-Subtypes	2843	transcriptomics	mRNA	Biology	No	Thurlow, E-TABM-302, GSE10300, GSE31056, GSE30784, GSE6791, GSE9844, GSE42743, GSE39368, TCGA, GSE686, GSE2379, GSE2837, GSE3292, GSE3524, GSE6631, GSE9349, GSE13601, GSE23036, GSE27020	Yes, GSE27020, GSE39368, TCGA, GSE686, GSE2379, GSE2837, GSE3292, GSE3524, GSE6631, GSE9349, GSE13601, GSE23036	De Cecco, Oncotarget 2015	2015	10.18632/oncotarget.3301	Meta-analysis/subtypes wih a prognostic value
Three-Subtypes	821	transcriptomics	mRNA	Biology	No	GSE40774	Yes, not given	Keck MK, Clin Cancer Res 2015	2015	10.1158/1078-0432.CCR-14-2481	Biological subtypes with prognostic value
Five subtypes	131 miRNAs and 4875 mRNAs that show significant transcription alterations	transcriptomics	mRNA-miRNA	Biology	No	TCGA	No	Zhang W,2 2016	2016	10.1038/srep24927	Integrative Genomics and Transcriptomics Analysis; prognostic value, model of progression and association to clinical parameters guided by mutations and HPV ;
Two subtypes	3515	transcriptomics	mRNA	Biology	HPV status	TCGA, GSE74956	No	Zhang, Clin Cancer Res, 2016	2016	10.1158/1078-0432.CCR-16-0323	HPV subtyping with prognostic value
Four immune subtypes	1703 immune-related genes	transcriptomics	mRNA	Biology	No	TCGA	Yes, GSE65858	Cao , 2017	2017	10.1080/2162402X.2017.1392427
Differential immune microenvironment between HPV+ and HPV− HNSCC	not applicable	transcriptomics	mRNA	Biology	HPV status	TCGA	Yes, GSE3292 and GSE6791	Chen x, 2018	2018	10.1016/j.molimm.2018.02.005
3 modules associated to HPV status	not applicable	transcriptomics	mRNA	Biology	HPV status	TCGA	Yes, Cervical cancer GSE6791	Costa RL, Sci Rep, 2018	2018	doi: 10.1038/s41598-018-33498-5	distinct co-expression patterns between HPV+ and HPV−
Neuroendocrine signature	169	transcriptomics	mRNA	Biology	No	TCGA	No	Chen F, 2018	2018	doi: 10.1158/1078-0432.CCR-17-3378
Smoking associated gene signatures	varius	transcriptomics	mRNA	Biology	No	TCGA	No	Irimie, 2018	2018	10.3390/ijerph15071558
Perineural invasion gene signature	26	transcriptomics	mRNA	Prognosis	No	TCGA	No	Saidak, 2018	2018	10.1016/j.oraloncology.2018.09.005	The PNI gene profile is associated with tumour recurrence and poor prognosis
18 consensus modules	18 hub genes	transcriptomics	mRNA	Biology	No	TCGA	No	Sanati, 2018	2018	10.3389/gene.2018.00183
Cl3 Hypoxia-signature	505	transcriptomics	mRNA	Prediction	No	GSE65021	Yes, colon cancer … dataset	Bossi, Clin Cancer Res 2016	2016	10.1158/1078-0432.CCR-15-2547	Prediction of PFS following cetuximab treatment
13-gene expression-based radioresistance score	13	transcriptomics	mRNA	Prediction	Oral cavity	TCGA, GSE79368	CCLE	Foy et al. BMC Medicine (2017)	2017	10.1186/s12916-017-0929-y	signature of radiosensitivity in HPV-negative patients
Immune-subtype clusters	115 Immune classifier	transcriptomics	mRNA	Prediction	No	TCGA	Yes, not given	Chen, 2018	2018	10.1093/annonc/mdy470/5165367	HPV neg oral cavity; predict response to immunotherapy over tumor of different origin (melanoma)
22 gene signature	22	transcriptomics	mRNA	Prediction	No	TCGA	No	Jin Chen, 2018	2018	10.3892/ol.2018.8964	endpoint prediction of chemoradiotherapy outcome
Four gene signature	4	transcriptomics	mRNA	Prediction	No	TCGA	No	You GR, 2019	2019	10.1186/s12885-018-5243-3	endpoint: prediction of radiotherapy outcome
comparison of three hypoxia gene signatures	15, 26, 30	transcriptomics	mRNA	Prognosis	No	TCGA	No	Tawk , 2016	2016	10.1016/j.radonc.2015.11.027	endpoint: overall survival
six-mRNA signature	6	transcriptomics	mRNA	Prognosis	No	TCGA	No	Guo, Oncotarget, 2017	2017	10.18632/oncotarget.21786	Endpoint: prognosis
ORAMOD OSCC signature	22/40	transcriptomics	mRNA	Prognosis	Oral cavity	GSE85446	Yes, TCGA	Mes, oncotarget 2017	2017	10.18632/oncotarget.19576	22-gene lymph node metastasis signature (LNMsig) and a 40-gene overall survival signature (OSsig)
sixteen-gene signature	16	transcriptomics	mRNA	Prognosis	Oral cavity	GSE2280, GSE3524, GSE6631, GSE9844, GSE31056	Yes, TCGA, GSE2280, GSE3524, GSE6631, GSE9844, GSE31056	Qiu, 2017	2017	10.7717/peerj.4062	endpoint: overall survival
seven gene signature	7	transcriptomics	mRNA	Prognosis	No	TCGA	Yes, GEO	Shen, ONCOLOGY REPORTS 2017	2017	10.3892/or.2017.6057	Endpoint: overall survival
four gene signature	4	transcriptomics	mRNA	Prognosis	No	GSE6791	No	Yang B, 2017	2017	10.2147/OTT.S135514
seven gene signatures	7	transcriptomics	mRNA	Prognosis	No	TCGA, E-TABM-302, GSE41613, E-MTAB-1324	Yes, GSE41613, TABM-302, E-MTAB-1328	Zhang, 2017	2017	10.1038/s41598-017-00252-2	(six mRNAs and 1 lncRNA); integration miRNA-gene expression
three subtypes	600	transcriptomics	mRNA	Prognosis	No	Pan squamous cancer	Yes, GSE39366, GSE65858	Lee ,2018	2018	10.1016/j.oraloncology.2018.08.009	endpoint: overall survival
17 gene signature	17	transcriptomics	mRNA	Prognosis	No	TCGA	Yes, TCGA, GSE26549, E-MTAB-1328, GSE10300	Namani, BMC Cancer 2018	2018	10.1186/s12885-017-3907-z	Endpoint: overall survival, prognosis
7-gene signature; combined model with clinical parameters	7	transcriptomics	mRNA	Prognosis	HPV status	Not Given	Yes, not given	Schmidt, 2018	2018	10.1158/1078-0432.CCR-17-2345	only HPV negative cases; set of 178 genes that cover many radiobiologically important aspects (DNA repair, cell cycle, epithelial–mesenchymal transition, CSC markers, hypoxia, proliferation, invasion, metastasis, as well as genes involved in cisplatinum resistance.
six-mRNA	6	transcriptomics	mRNA	Prognosis	No	TCGA	Yes, GSE65858	Tian S, 2018	2018	10.2147/CMAR.S185875
four signature genes located on 16q24.3	4	transcriptomics	mRNA	Prognosis	No	TCGA	Yes, TCGA and LMU-KKG cohort	Wintergerst, 2018	2018	10.1002/1878-0261.12388	patients treated by adjuvant radio(chemo)therapy; endpoints included overall survival, recurrence-free survival, and locoregional recurrence-free survival.
two genes signature	2	transcriptomics	mRNA	Prognosis	No	GSE2379, GSE53819, GSE59102, TCGA	No	Xu, 2018	2018	10.4103/jcrt.JCRT_557_18
eleven gene signature	11	transcriptomics	mRNA	Prognosis	Oral cavity	Not Given	Yes, TCGA	Wang, 2015	2015	10.1016/j.oraloncology.2014.12.012	extracapsular spread
three gene signature	3	transcriptomics	mRNA	Prognosis	Oral cavity	GSE13601, GSE30784, GSE37991, TCGA	Yes, GSE41613	Zhao, 2018	2018	PubMed PMID: 29637000
HPV positive three subtype	Metagenes	transcriptomics	mRNA	Prognosis	HPV status	TCGA, GSE3292, GSE6791, Thurlow, GSE39368, E-MTAB-2146, GSE33205, GSE40020, GSE40774, GSE55550, GSE65858	Yes, GSE112026	Locat-Serafini 2019	2019	Cancers, accepted	HPV positive, biological clustering with prognostic value

## Sheet: miRNA
Names	number of features	Experiment type	Feature type analyzed	Prognostic/predictive signature	site or HPV status specific	Dataset	Validation	Reference	Year	DOI	Note
four subtypes	6	transcriptomics	miRNA	Biology	No	GSE6631, GSE39366 (containing 44 and 168 HNSCC samples, respectively)	No	An F, 2015	2015	10.3892/or.2015.4150
DE miRNA signature	170	transcriptomics	miRNA	Biology	No	TCGA	No	Krishnan AR, 2017	2017	10.1016/j.oraloncology.2017.07.009	smoking -related
Two miRNA clusters	44 miRNA with 766 mi-/mRNA interactions	transcriptomics	miRNA	Biology	HPV status	TCGA	No	Steffen s, 2015	2015	10.3390/ijms161226230
five‐microRNA signature	5	transcriptomics	miRNA	Prediction	No	TCGA	Yes, not given	Chen, 2018	2018	10.1002/cam4.1369.	Prediction of Radiotherapy response
three miRNAs and five genes	8	transcriptomics	mRNA-miRNA	Prediction	No	GSE92595	No	Loris De Cecco, 2017	2017	10.3390/genes8010035.	patients treated with cetuximab; integration miRNA-gene expression; endpoint: disease free survival; prediction response to cetuximab treatment
four-miRNAs signature	4	transcriptomics	miRNA	Prognosis	No	Nanostring technology	TCGA, indirect on gene target expression	Citron F,2017	2017	10.1158/1078-0432.CCR-16-2814	endpoint: local recurrence
Five-MicroRNA Signature	5	transcriptomics	miRNA	Prognosis	HPV status	E-MTAB-5793	No	Hess, 2018	2018	10.1158/1078-0432.CCR-18-0776	All subsites, HPV negative; prediction of recurrence
three miRNAs signature	3	transcriptomics	miRNA	Prognosis	No	TCGA	No	Hui L,2016	2016	10.3892/or.2016.4698	3 miRNAs independently prognostics endpoint: overall survival
20 miRNA signature	20 miRNA signature, prognostic model including clinical parameters and 2 miRNA	transcriptomics	miRNA	Prognosis	No	TCGA	No	Nunez lopez YO, 2018	2018	doi.org/10.1016/j.rpor.2017.10.003
six microRNA signature	6	transcriptomics	miRNA	Prognosis	No	TCGA	No	Shi, 2016	2016	10.18632/oncotarget.7781.
microRNA signature	4	transcriptomics	miRNA	Prognosis	Oropharynx	TCGA	Yes, not given	Wong, 2016	2016	10.1002/cam4.718.

## Sheet: other ncRNAs
Names	number of features	Experiment type	Feature type analyzed	Prognostic/predictive signature	site specific	Dataset	Validation	Reference	Year	DOI	Note
LncRNAs profiling	55	transcriptomics	lncRNA	Prognosis	No	TCGA	No	Nohata N, 2016	2016	10.1016/j.oraloncology.2016.05.014.	endpoint: overall and disease free survival
lncRNA landscape	307	transcriptomics	lncRNA	Prognosis	No	TCGA	No	Zou, 2016	2016	10.18632/oncotarget.9979	endpoint: overall survival
5 PIWI RNA signature	5	transcriptomics	PIWI	Prognosis	HPV status	TCGA	No	Firmino, 2016	2016	10.1016/j.oraloncology.2016.01.012	only HPV positive
Five clusters model	500	transcriptomics	lncRNA	Biology	No	TCGA	No	De Lena PG, 2017	2017	10.1186/s13148-017-0334-6.	identification of cluster 5 HPV associated (prognosis); endpoint: overall survival
PIWI and RNA signature	13; 5	transcriptomics	PIWI	Biology	No	TCGA	No	Krishnan AR, 2017	2017	10.1016/j.oraloncology.2016.12.022.	13 features smoking related, 5 prognostic endpoint. Overall survival
4-lncRNA signature	4	transcriptomics	lncRNA	Prognosis	No	TCGA	Yes, GSE41613	Diao, 2018	2018	10.1002/jcb.28284.
5-lncRNA Expression Signature	5	transcriptomics	lncRNA	Prognosis	No	TCGA	Yes	Liu, 2018	2018	10.1038/s41598-018-33642-1.
three lncRNAs signature	3	transcriptomics	lncRNA	Prognosis	No	TCGA	No	Wang, 2018	2018	10.1042/BSR20181528
3 lncRNA-based signature	3	transcriptomics	lncRNA	Prognosis	Oral cavity	TCGA	Yes, TCGA	Zhao, 2018	2018	10.1089/dna.2018.4317
competitive endogenous network	15	transcriptomics	lncRNA	Prognosis	No	TCGA	No	Fang XN, 2018	2018	10.1038/s41598-018-28957-y	1 mRNA, 1 miRNA and 13 lncRNA integration lncRNA-miRNA-gene expression, endpoint: overall survival HIGH OVERLAP lncRNA WITH Zhao 2018
competitive endogenous network	3	transcriptomics	lncRNA	Prognosis	No	TCGA	No	Zhao G, 2018	2018	10.1159/000494009	8 mRNA, 16 miRNA and 53 lncRNA integration lncRNA-miRNA-gene expression; endpoint: overall survival HIGH OVERLAP WITH Fang 2018
three lncRNAs signature	3	transcriptomics	lncRNA	Prognosis	No	TCGA	No	Cao W, 2017	2017	10.1016/j.oraloncology.2016.12.017
Functional role of three lncRNAs	3	transcriptomics	lncRNA	Biology	Oral cavity, Oropharynx	FHCRC dataset	Yes, GSE42743, GSE9844, and GSE6791	Feng Lu	2017	10.18632/oncotarget.16358

## Sheet: methylation
Names	number of features	Experiment type	Feature type analyzed	Prognostic/predictive signature	site specific	Dataset	Validation	Reference	Year	DOI	Note
DNA methylation signature	5	methylation	DNA	Prognosis	HPV status	TCGA	Yes, not given	Degli Esposti, 2017	2017	10.1186/s13073-017-0419-z
seven DNA methylation CpG sites	7	methylation	DNA	Prognosis	Oral cavity	TCGA	Yes, GSE52793 and GSE75537	Shen, 2017	2017	10.1186/s13148-017-0392-9
CpG site signature	2 (sites)	methylation	DNA	Prognosis	Oral cavity	GSE75537	No	Chen, 2018	2018	10.1002/jcb.28182
Five subtypes	NA	methylation	DNA	Biology	No	TCGA	Yes, GSE65858 and GSE39366	Brennan, 2017	2017	10.1016/j.ebiom.2017.02.025
